# Supplementary material for: The Repertoire of Heterotrimeric G Proteins and RGS Proteins in Ciona intestinalis
Source: PLoS One. 2009 Oct 6;4(10):e7349. doi: 10.1371/journal.pone.0007349 (PMC2752167; doi:10.1371/journal.pone.0007349)
Supplement: Data S2 — Amino acid sequences of heterotrimeric G proteins and RGS proteins in Ciona (FASTA format) (0.01 MB TXT) [file pone.0007349.s002.txt]

Data S2: Amino acid sequences of all heterotrimeric G proteins and RGS proteins in Ciona (FASTA format)

>jgi|Cioin2|209567|fgenesh3_pg.C_chr_01q000101 [Galpha-i/o]
MGCTVSTDDKAANERSRAIDRNLRVDGDKQSREVKLLLLGAGESGKSTIVKQMKIIHEDGYSEEECLQYK
AVVYSNTLQSLITIVRAMGNLKIDFGSSDRADDARQLFSLAGSLEDGEMTQELGDCMKRMWGDKGVQVCF
NRSREFQLNDSAQYYLDSLDRLTEPRYVPTQQDVLRTRVKTTGIVEVDFNFKGLTFKMFDVGGQRSERKK
WIHCFEGVTAIIFCVALSAYDLVLAEDEEMNRMHESMKLFDSICNNKWFTETSIILFLNKKDLFEVKILK
SPLSICFPEYPGQNTYAEAAAYIQLQFEDLNKRKDSKEIYTHFTCATDTTNIQFVFDAVTDVIIKNNLKD
CGLF*
>jgi|Cioin2|287065|estExt_fgenesh3_pg.C_chr_02q1196  [other Galpha]
MGCASSTSGDAMAATRSRQIDRGIKEDAKHVDKEVKLLLLGAGESGKSTIAKQMKILYKDGFSEKERNSY
RHVVYANVVQSIVAIVKAMPTLQIEFDDPNCTEDAKKVLTAGQMLGDFELSGEIGDAVARLWEDPGLRKS
YERSREYQLNDSAEYYLESIERLSQADYMPTEQDVLRTRVKTTGITETNFNYKNLEFRLIDVGGQRSERK
KWIHCFEDVTAIIFCVALSAYDLLLAEDEETNRMHESMRLFDSICNNAWFRSTSMILFLNKTDIFRSKIK
HSPLNVCFPDYQGENTFDQAATYIQLQFENLNNHPEKMVYTHFTCATDTTNVQFVFDAVSDVILTKVLGD
LGLMTE*
>jgi|Cioin2|202119|fgenesh3_pm.C_chr_04q000187       [other Galpha]
MGCAASRSDEEKGLKKTSDMIDKQLKKDQEAARKEVKLLLLGAGESGKSTIAKQMKILHQDGFSESERIN
FKPVVFANTVQSMVAILKAMESLNIQFGDPQRADDGKKLRAASGQMEDVDLATDIGQSLKLLWADDGVKE
CYGRSREYQLNDSAAYYLDALDRVCESSYIPTEQDVLRTRVKTTGIIETTFEYKNLNFTLIDVGGQRSER
KKWIHCFQDVTAIIFCVGLSAYDQVLAEDEETNRMRESLKLFESICNNPFFANTSMILFLNKKDLFEEKI
VNSPLTICFPDYTGDNDYASASDYVREQFELQNKHAEKKEIYTHFTCATDTGNVRFVFDAVSDVLMRKIL
DTVFGSG*
>jgi|Cioin2|220350|fgenesh3_pg.C_chr_09p000559       [other Galpha]
MGCGLSKDNAEAGKISRDIDRQIKTETKAFQEQIKLLLLGAGESGKSTIVKQMVIIHKNGFSEEEVYKFR
PIVFGNVLQCMLSMVVAMNKLGIQYEDKERENDAGKLLAAAAANTEDIGGTIGQCIKNLWQDGGIQVGDV
KSREYHLIDSAEYYLNNLDTILDPNYIPSEQDILRTRVTTTGISETKFTFKDINFLMLDVGGQRTERKKW
IHCFEDVTAIIFIVALSGYDQVLLEDDQMNRMHESMVLFDSICNNSWFSKTAMILFLNKKDLFQQKILNS
PLTVCFPDYTGKNTYAEASVYIRHQFEDLNIHPDTKEIYCHFTCATDTRNIEVVFDAVADVITKSNMMEI
GLI*
>jgi|Cioin2|272522|gw1.03p.585.1 [Galpha-q/11]
MPLMTILANCCKSSDEIEAEKINGQIERELRRHKKDARRELKLLLLGTGESGKSTFIKQMRIIHGAGYSD
EDKRSFIKLVYQNIVTSIQNMSAAMQTLNLEYEIEENNEHAEEIREVQVDKISSYDDFITNISYIECLWK
DTGIQKCYDRRREYQLSDSTYYYLSDLDRIKKPDFLPTQQDILRVRIPTTGIIEYPFDLDQIIFRMVDVG
GQRSERRKWIHCFENVTSIIFLVALSEYDQVLVEAGNENRMEESKALFRTIITYPWFDTSSVILFLNKKD
LLEEKIAYSDLADYFPQFDGPPKNADAAREFILGMFVELNPNKDKIVYSHFTCATDTENIRFVFAAVRDT
ILQANLKEYNLV
>jgi|Cioin2|208025|fgenesh3_kg.C_scaffold_145000004 [Galpha-s]
MPMGCFCSQHDQSSEDVKEGKRTNKLITEQINKDKHEYRSTHRLLLLGAGESGKSTIVKQMRILHVNGFT
PEEKRNKIVDIKKNMRDAMVAIMMAMGDLEPPVLVDKESNAARREYILHEAIYYKEEEDFDESFFDTIEE
LWSDAGVQKCFDRSNEYQLIDCAKYFLDQIKTIRLKDYSPTDQDLLRCRVLTRGIFETKFSVEKVNFHMF
DVGGQREERRKWIQCFNDVTAIIFVVASSSYDMTLREDTGQNRLKEALDLFRNIWNNRWLKTISVILFLN
KQDVLTQKVTTGRSKVETYFPEFKKYDIPSDATVNHNENPDVTKAKYFIRDEFLRISTTGEGRHYCYPHF
TCAVDTENIRKVFQDCRDIIQRMHLRQY

>jgi|Cioin2|281048|gw1.08q.1832.1  [Unclassified Galpha]
MGCAASQVSPEAIRAKRLSRRIEKEINSQKKKFKDKALSILLLGTGGSGKTTVMNQLKIIHGGGLGGGEL
RAQMARSIQEEVVNRAWKVLKEMAYNGISFSNAEVHEKAKRTLPNKVSILGVDIVRECLCEMWKDTKVRK
FVLAPYVYNLCFDNLVHYLNNASRIFREDYVPTQQDILLARVKTTGVNETWIRLREVWLRIVDVGGQRSE
RLKWVKCFTDTNSILYCVSLDGYALPSEDDCAVNSMHESLNVFANVINNQFLLKAPLIIFFNKIDLFQRL
VRWIPLTICFPEYEGDVSFNKTTDYIVNRFTRRITRASRRPVYKHFTCCVDTAMISDVFKSVFDNILSKR
VEAFNTNLN*

>jgi|Cioin2|390373|e_gw1.47.182.1   [Galpha-q/11]
MRNSKPSLMSSLSACFSGSESSESKSISREIEQRLKEAKREAKTQVKLLVLGAAESGKSTFIKQMRIIHG
TGYSHEELAGHIPLIYQNINFSIKTLATAMLELGIPYELEANKDFGEVSIELPRECENSLDTTRVLGIML
FWKDEGVQQCYLRRNEFHLLDSAAYYLNNLTRISSASYLPTLQDVLRSRRPTLGITEYLFKIDKFMFGIV
DVGGQKSERRKWIHCFENITSIIFLAALSEYDQSIPEEEINQDARNNMTQLKQPSLNGRNNNQQKQRPMV
RTQSSQNTAPGKKKLQRHFSSLHHGRSPKVAKELPPFPVIRRGSDENLAGEKGSNGKLELINRQKESCAL
FRAIVNCQWFKRTSVILFLNKTDVLEEKIQHSHMNDYFPEYDGPRHDATAAKFFILSQYQQNFGETKKSK
RTLYSHFTCATDTENIKFVFKAIKDIILQTYLETYSLI

>jgi|Cioin2|273922|gw1.09p.562.1       [other Galpha]
MLKMGCGLSKDNAEAGKISRDIDRQIKTETKAFQEQIKLLLLGAGESGKSTIVKQMVIIHKNGFSEEEVY
KFRPIVFGNVLQCMLSMVVAMNKLGIQYEDKERENDAGKLLAAAAANTEDIGGTIGQCIKNLWQDGGIQV
GDVKSREYHLIDSAEYYLNNLDTILDPNYIPSEQDILRTRVTTTGISETKFTFKDINFLMLDVGGQRTER
KKWIHCFEDVTAIIFIVALSGYDQVLLEDDQMNRMHESMVLFDSICNNSWFSKTAMILFLNKKDLFQQKI
LNSPLTVCFPDYTGKNTYAEASVYIRHQFEDLNIHPDTKEIYCHFTCATDTRNIEVVFDAVADVITKSNM
MEIGLI

>jgi|Cioin2|287420|estExt_fgenesh3_pg.C_chr_03p0044  [Galpha-12/13]
MGQKCNKMSLDCTGSCFFNDTNKTKSNAIDRDIAKEKMFYKRQVKLLLLGCGESGKSTFLKQMRILHGQG
YDDKALLEFRATVYSNIVKGMKVLVDARNKLGIPWEDPSRQSQADYIMTFERYVSTDVDPFLQYVPHIKE
LWKDEGIHTAYYRRREFQLGESVHYFLENLDRIGQSDYVPSMQDVLLSRQATRGIQEYVFEIRRIPFRFF
DVGGQRGQRQKWLKCFEDVTSILFLASSSEFDQVLMEDRKTNRLQESLDIFELIVNNRYFVNVSIILFLN
KSDLLEEKVKQGVLLSDYFPDFEGDPLDLSDVQNYLVYKFESQRRDRGKPFFHHFTMAIDTNNIRFVFNA
VKDTILHDNLHQLMLQ*

>jgi|Cioin2|283613|estExt_fgenesh3_pm.C_chr_07q0002 [GBeta(1-4)]
MSNQTNSQQHVEELRNEAENIKKEIRDKRQALKDSSLSEVASNVDAIGRVQMRTRRTLRGHLAKIYAMHW
GTDSRHVVSASQDGKLILWDSYTTNKVHAIPLRSSWVMTCAYAPSGSFVACGGLDNICSVYNLKTREGNV
RVSRELNGHTGYLSCCRFLDDTRIVTSSGDMTCALWDIETGMQTTAFTGHTGDVMSLSVTDDKNTFISGA
CDATAKLWDLRDGMCRQTFSGHESDINAVSMFPNNMAFGTGSDDATCRLFDIRSDQELMIYSNDNIACGI
TSVAFSRSGRLFFAGYDDFNCNIWDAMKGDRAGVLAGHDNRVSCLGITVDGMAVATGSWDSFLKVWN*

>jgi|Cioin2|297548|estExt_fgenesh3_kg.C_chr_04q0198 [GBeta-5]
MASDKNSTRYDTLENLRKEAEQLRKKLQADRRNLNDAELFVMGKKAGGSPSIQVRCRRILKGHTGKVLDM
DWSLDKRRIVSSSQDGKILVWDGFTTNKEQAISLPTTWVNACAYAPSGGSIACGGLDNKCSVFPLNSSSN
SSTLSVSNKQNPVSSGPADTGAGTIMQQRKVVAMHTSYISACTFTHSDYQILTASGDSTCALWDVESGQL
LQSFHGHQSDVMDAALSPCETGNLFISGGCDKNACVWDMRTAKCIQSFQTHNSDINTVKWFPTGEAFATG
SDDGTIKMYDLRADREIACYERPNVLFGVNSVDFSVSGRIVLGGYNDYLVHVWDTITGEKLTALFGHENR
ISCLKMSPDGTSFCTGSWDTTLRIWA*
 
>jgi|Cioin2|225022|fgenesh3_pg.C_scaffold_36000010 [Ggamma]
MATRSVRELEKQIEELRYEANTERVKVSQSCKELMDYCESHASQDYFLYKTDKTNPFKESRSPCVVL*

>ci0100144696 [XP_002121445]      [Ggamma]
MSEVEEDPFMLMNADELKIYIAQLQRESANSRIKTSEGSKDLMSFIQDNTANDPLLTGIDSKTNPFIEKK
DCILF*

>jgi|Cioin2|373767|e_gw1.02q.804.1  [RGS 7]
MDNSRLKPNPPSQNTRPVAKDSPNMILYTKMEALLSKMQNDKTGVPIKTVKSLLTKIPDVFSGEDLVSWL
VNHLNISDLDEAIHLGSLIAAHGYFFPIDDHVITLKNDGSFYRFQWDYYWPSKGWEPENTEYAVYLCKRT
MQNKARLELADYEAENLARLQRTFSKSWEDIFARAELEAKRDRKRDKTTRKIDDSRERAFWDVHRPVPGC
VNTTEVDIKKAYWYKDRIKKSLYNSSPRKVSGVDKQSSPNPQMKSETIDSLNLILSNLRRQLDRHCLKMS
KVCESIISYSDQQNDYDPLLTPIPSNPWISNEEQYWADEKSREITVRRATKWKFSFSELLADERGREQFR
KFLEKEFSAENFNFWIACQNLKQQPFKKLKATVKKIHHDYLSDETPNPINIDSKIKDTTLRNMESPDRYC
FEEAQEHIYHLMKSDSYARFLKSDQYKSFAANKSSSKDIKKMSGTTYNALHNESSSE*

>jgi|Cioin2|219663|fgenesh3_pg.C_chr_08q001290 [RGS-16]
MTSARRGSQWAITTWKRAFEGALITPAFDKDGEMIVGSGKANEVTLNVETLEHNEGDCVADGQDLKFPPR
QYVYTKISALILLMQWEKESIRTTMQMPSTISEEASKSACTSKLECHKYGVPDAFTSAALVEWLMKNLEI
TSKSEASHLATLLCKLGYIYPCRFGWDISNITVGDQDESVLYRFQSPFYWPTETLSPTETDHACHLLSRE
QHSQENPLEEYESKYLGKLEKNMTSRWSFVKSSTAIKENLLQQCCAVDQAIKRWQEFAFWRVNRPQMYQK
QVGNIKANTWATAIRGMNRKFTSYPRANDKSKKEKKKNPGKSPSKVLATSCSRILTVCTEWVSIDPLFQD
EMYYNPWRADTLRDSWPQPGPGPYKLEAKSWALSFEMLIQSDLGQQYFEEHLKKEFSDENLNFYCEVMYL
KCSKEKEVDQLIKAIFNDYISPNGSTPVNIDTQVVKHVKQELKQAKSRYIFDAALDHIYTLMRKDSYKRF
LTSNIYKDAVANAKHPCKPRKEKGGLPKIWRLSQFLPKKKPEELGDPESGFQTDFFAKYLKKFAGKATHQ

>jgi|Cioin2|270109|gw1.03q.816.1 [RGS-13]
MTETNSTVNSVNGIYWGAIILILGFLTFGLLGLLYAALYLLCFLAGVVAILYDHSQGNVKQSVKAFAFAR
TPEALSLSQGIPKVLETDYSKRDFNIDRRLTSSSSIDERLHECLDYLLRDYIKYWYNGLSDDPEFLHSFL
VTLHDVIRALSSRFSSIDWQPYLTKNLVEDFASHVKCFRKAQVEIQESQTSQQSTDSVESLSASQTNNNN
KSDGSDNGSDKAVETILDCFFDFEIKFSKTCRELVSFGVKKQSEYLQDVSEVLLYLLLPVDEFHCRPLKY
MMRELLVHGVFLPMFKLYSDPDYLNQYVNWLISDNCITSEWFLNVLRHSSEIGELHSIREKCDEEIARLR
AKDTVGDDPAIKQQLGSMRYVKNLCERQIRKKHDGNVYTDNIELDLEGYQTEKSKLYNLPLSVILRNNIA
LQIFIEYMQSVNGQAYLFFWLTVDGYRASAEQQLNEVKLQQLQGAIQRTPDMEMLRAIGHNIYDQYLSKH
AEPRVPLDQTTDRALKKKLDSGEPSPYVFDDIQQKVFGIMQKSESFFPAFKASPYYMRLLAELDLLRETS
LTSNDTNGSVGSSLDDISTSENEEVNKLTAVITQTGICKEHGKTYAMFAVTVTRHWGNGRQESWDTFRRY
REFYDLHLSLKENGSNLSTIRFPGRTFFKDLKEDFLERRRTELNQYLSSVLSLEHCGKAMECLHTFLDAK
AYQKNPRTFASKMDSMMRESAQSVANFMSQAPDNLIGGIQRASDKVSGGIQKFSDKLPGSERKLSNEENH
IEYNIENNIPLRILLLLMDEVFDLKQRNQWLRRQMVAALQQVITTVFGDRMNRKIVDYVDNAVSAQQVSE
YIRTFQDSFWPGGILADVTPVRDDITVMRTRVLTKTKLHGVIPDEVRPLVGNETSRRGMARLFELLQHQE
LNTRFCYVLLEGVLCRVFPENRFQDLFTKFHSSSPKMRSHKRALMTRGVDKWKQETRERKSRVLRRFES


>jgi|Cioin2|267138|gw1.01q.1065.1 [RGS-19]
MHTVYNTYTKFTTMLLQCYARGHSRVHQSFDALLSSTAGRFVFRVFLESEIADENLKFWLACENLKSATK
QKRIEKGVQDIYDTYINVYSPHEVNIDYKMRENIVDQLKDKMDVSIFTEAQHQIYTLMHRDSYPRFLCSN
LTAEITKELVEQSKRNGDVKQKTERSFEFISCCCCRRQRSVRGPLGVVEEQPCSLNPVANSRKLSAGEMD
DDNPRLDSNSSSDNEHEDVRASSPANEDENSAAATCNSAMNGTGPLAPPLGEKMYNDT


>jgi|Cioin2|277281|gw1.09p.647.1 [RGS-18]
MIMSIDVIRRSNTLETPKKHFRKHSDISLGPHTQTPKAKRSRLDFLHILSNKKSEKNITECPFRQFLQKK
SHVIVFREFLKKEFSEENLDFWLEIESFRKQKSSKQRKLAENLYKTFIAVGALREINIDAVTRDITKSNM
EQLDSSAFDLAQAWVFLLMERDSFKRFIVKQFDKENVTKKTKERSNQITKSETFPKKKKPQVFNNNRKSP
EPVPLISLFFAGVRTEPRKRKFSI

>jgi|Cioin2|276894|gw1.09p.632.1 [RGS-16]
MVMWSISGLPCISHVYSWLLCVYVCPYWQFIRFTQKRTHSDDVTQLDSARMHYFVSERESSSKKQILKPE
IGNVAVSVARRAEIMSNQISPLSPIKIVCSPVVVKRIVKLAVERRACEVVGDRKYLSVPKTPTGRRHLRP
KNYTPDEIMTSRKSYAKHENSYDVQSTPLLQKQTPFTPFDDITDDIRSTSPSSDRGYHSNSDQDFSVLPL
KIDFNSDAESSVPKQKVEETSRRPLSRRLSLDSLMQFRHEMAVKMPSGELGVKGTSQRDWNENGRSTKSK
TISNLMTWFQQRKMPETEKKHSGKTGHSCRNSTPRKKTNRCRFRRSLSIRKSKKKALTTETTITAITLTD
VLSNKGSTNSFREFLLGEFSVENLDFWLQCEEYKFQKPSKLKKLAKCIHMEYIVSGSKSEVNLDAQTKKA
IATRLHSPTNQTFEAAQLRIFELMQKDSFPRYRKLCNI

>jgi|Cioin2|277316|gw1.09p.650.1 [RGS-18]
MMHDLSLNNSKFATIRGMRRCRRMSTMGLPHIDAKMTDKEFKRRLSAGENSNFRTVVRDVFQEQKLGIPI
QPTALFSPSKLRKSCTHPKHENRRTPSQSHPISIPDGRKRTLEEKKKEGNCETGSLFSLSEDCNHNHEND
IFSLHTMDLPKKKHRRDSDFSLSKLSNPLSASVGSNKRRRRSDIIQTLSAWRNDRSAPIKTLRQFLMKKS
RTNLFRQFLKKEYSEENLDFWLEIEEYRKVKSNKLLKAATIIYENYIVVGSPREINIDAGTRTAIVTSMK
DPDVTTFDLAQARVFLLMERDSFRRFALKESNTSPSKEKAPKRDVAKEEAAKRQIFSSENKSKFSDIIHP
NITQRRRTKTSV

>jgi|Cioin2|383336|e_gw1.09p.422.1 [RGS-1]
MVSTPPPTVTRSISMRSKRKLNGLREKVLRELNECEGNASQPNAKDSANNLRASAILLSDYDESIIHEDS
YPEILLSGRSTKIAAALLDSNPQITSTIFTTYNSPAKESRLTRNEASAFKRSRPASMCRRVPQVSNNRPC
SNTKRNHFVPRNCHSGSTASLFTRSEETEYQTRPAEITRSNSKFAAFSKKLKQKLASSKFVKRNRRSLID
ENEINDAKKRKGRSTEHLENKPSDQALKSLPKLSDVLREPELGMIFRSFLKSEFSEENYDFWVEVENYKR
SLSAKVADNIYSSFIAPNSLREVNISAHARNETIRNLATPDGTIFNLAQDEIYRLMEKDSFSRFMATVV

>jgi|Cioin2|281930|gw1.03q.1304.1 [RGS-16]
MSYLSSSSSSSDFTDSDFSTPGTTRRRRYGRIYESDTSSEDSWSDDTSDEMTKRVRFCSPLPRSNNGCNI
RTQRIPVSADISSPATRTDIGSGFGDRGQLKLVICGTARKLTVTFLGVRSLHKSYTRSGSYPHYIYLKIS
LSPDTENRVRHKTSPKCLTSDTLSVHESFSFDITRRDIGKRILISAWSKCEAYDRSMFIGCMSFGVKRIV
SNQEVIQGWYYFLSEILGRKKHLTAKVIHEPQYSDNDYYEHQPLKVQTLPSRRKVQTLGNIKSSHLNNQS
SDSSLAGYAKQARQPRRKSMRSKRSFDDETKPFKRIKLTEDIHTTVHDNASDDPEPIAVSSETTSTSYDV
ITRRRHNLGKKYTSTDLLLFRMSYYGNHEESSEEDENLCSSGLPVELKETRSAKIISQASITAEKSNENE
DFVNGNLVETRCSARVAKRRRLQHLPDRRCVSSYVESHPEEIIIKIAQKLSGSSVQEPILEHDDRGYHSG
ATSTSTSCDSSSDESKPVNQDGDYVYLSGDPTKMPWDDKSEQKIPKNESKFAEIKKCTTLATNTVSEPSI
ADSKGKQTSIQNLKNWFNRKADDAVFNSREKSQASPKTINPPKSISTGWLLKYKAAENHVFRQLKRTTSL
RKTEVKTCEHCVYSSQTLAEVLKRKGGATAFRIFLESEFSDENIHFYLDVEAYKQVRGGRRHKMATKIFE
QYLIENSPSEVNIDAKTRAATKSGLASSDSSIFDLAQERIFKLMETDSFRRFQISEFRKCKCSSR

>jgi|Cioin2|288464|estExt_fgenesh3_pg.C_chr_04q0133 [RGS-3]
MKWKACPTSTVQCSSPKVVPARDDFSSYMTSTAESNQPKLRRRRVSLVRLNMYDRSLRRSGLTESRNNNN
ISNPAAPGKPTTLVRTSAIRKSNYRKRLHPTSTGQLSLLLSSTVGITAFREFLASEYSENNLDFWLDCEK
YKNCGEAKMHTVAAQVVSTYLKPGSAHEVNVSYSSRKFAELKAASCERDAFDHVQENVFKLMSHDSFLRF
QTKYPGFMSYLESVRKVIRS*

>jgi|Cioin2|276762|gw1.09p.630.1 [Fragment]
CIRRHPCYTSTVSMRCMNTPCVPEPYKQEVVSWGLSFEKLIESKIGRVYFQEHLKKEFSEENLLFYLRCA
YLHSAPLSEVDGLIKEIFEQYISPNSDTPINIDTQTALKVSKLIKTKRTRHTFDPALDHIYSLMKKDSYK
RFLVSSVYKAAVKNAKHPVSIK

>jgi|Cioin2|277300|gw1.09p.649.1 [RGS-4]
MRIEDRVGLKLRGQLKLVVCGSTNKITITILGLRSLPSTSSNTNQVYVKMSLSPEFESRLRHKTSTYDVT
EESIAMHETFSFDICRRDSNRRVLVSVWMKNNERTFLLGCMSFGVRSIVTSQEITQGWYYLLKESLGRSK
HLKFKFTKPARRQDPCRRSKSRDRMNRRRSARSDSSNSSLSSSLYRTKVARNTPRRYDIRHDDVNHVTSL
KKRRRISNGFEEFKRPSINQSKAVAVGCRDNHHVNGLFVPKVVVALERRSRDVTNHDVTKVGKTPTGRRN
IRRKDYSPNDVMISRLNYCVDYNVDDDVFETEASVKSPVINPETSIDVIPDVTAQHEDDFNDATEYNFNP
PVNSEEKSSGNTATPIMTKQRRLSLDSLLKSPFIGNKTIDNLLKVCDVIHENDVKLEERFKSKPNALFGL
KSWLPMQRKHDEAKPCKSLKEDDHTKRADFERKKFRRSLTIRRSKRNPTNEINQPSSSLALLLTRKDEVA
AFRSFLQSEFSEENLNFWLECENYKQTKQNKIRKTAVKIYEQYLAVGSSNEINVDARTRDTVKANLSNPN
IEIFNQAQTRIFKLMESDSYRRFRLKLL

>jgi|Cioin2|266718|gw1.09p.420.1 [RGS-8]
MPIAKSSPDLHNEKTRNENEFGVANMITTVVKKRRSDYFQSLSNWRNDKVTGIKTLRQFLMKKTRVTCFR
NFLKKEFSEENLDFWLEVEHYRKQKTSKQVKLAHAIFDTYIVVNATREINIDAGTRATTKANMQKPDATT
FDLAQVRVFLLMERDSFRRFLDAEQKSSVETKSSSSNVTAKKTATNKTKGVSKDKNVRRSLMSESKESKF
AEIINSASITERRKRKFSS


>ci0100153349       [Axin] 
MQNGVHCGFKGQDTISMVHSFMLDHNFAKSHTNTEKNSLGEDLDEVAGESRLSTRSSLSG
KSGISATPSLTQERWKRSLCSLLNDCEGVKAFQTYLQECDQEITLICLLALKGFRNFGMK
ENIPNSGNSSAASSTTGSITNKSMTLMDEETKRNRLKLAQQIYRKFLGSDAPKSISNIIR
QETKQTIVTSIKNAAKKKSCVELDIFHEAKSQIELYVESTFYKSFLTSEIFFKYISLSDT
TNKSPSNGQPPQPNSTQTSISSQSNVQHIVDATSDQKISTQPGYLPRLDENQVWNPTRRN
ISTNVRSHPSDSLKRTAIIRSVRENHISVDHDESHRQDVNRPAAPYYTANTYWVPPASAI
GSDQASKSSDATSDTLSCPDNSSIDGATAYSSSRTGHKRYIRNQMKKNPANVLPECCHQP
RTTRCKDIPTLATNNPAAFFEQLRIKLEKVLEEQKRVRAMMQRNNEPNVFDEDIDEMMES
HIARVIHSPGEHNIPPILSSTRLPISASTSYPQHKTESSISDNQRMSGVMKKDQLRRKPE
VPAVGLVPGMAQNEVPDIPTPVNPVDKNQMICAWIQQAPSSNQSRKKHQKMRRSVATDNE
IIPGGMPILPEDRTGLTSTLSSTRPHRTPLVLAQDMMPPMEQPDVNTTIEEVKRRLIEET
DRKEFSPSHSVETHESKAVAQSKAVAHESVSDTDSSTETATSANTISGKVDTSNEANNTT
VVYYLPHEPLAYKIHIPHCPLTLGQFKSYLTKRNNQKFFFKHFSPELKRDVFFEVTKDNE
KLPLWEDVVLAKIEYEL
