# Supplementary material for: The Repertoire of Heterotrimeric G Proteins and RGS Proteins in Ciona intestinalis
Source: PLoS One. 2009 Oct 6;4(10):e7349. doi: 10.1371/journal.pone.0007349 (PMC2752167; doi:10.1371/journal.pone.0007349)
Supplement: Table S2 — Accession numbers for EST-hits of the Ciona heterotrimeric G proteins and RGS proteins in the Unigene database (0.03 MB XLS) [file pone.0007349.s004.xls]

## Sheet: Sheet1
	Table S2: EST hits for Ciona heterotrimeric G protein and RGS protein homologs in the UniGene database
	Protein	Ciona sequence ID	Type	Full insert cDNA sequences	HEART	NEURAL	BLOOD/Haemocyte	DIGESTIVE	GONAD	Young adult	EGG	Tailbud embryo	LARVA	gastrula and neurula	Cleavage stage	Cleaving embryo	Mature adult	whole animal
	Galpha
		>jgi|Cioin2|209567|fgenesh3_pg.C_chr_01q000101	Cin.2644		BW314192	BW299576	BW051181	BW321523	BW293859	BW232766	BW210873	BW247462	AV949160	BW264601	BW193499	BW201423
						BW303794	BW034363	BW324718	BW282186	BP006011	BW216754	BW236061	AV949058	BW258773	AV960717	BW194101
						BW304911		BW335715	BW282735	BP006540	BW220122	BW253075	AV974144	BW260190	AV999293	BW205496
									BW283961	BP006648	BW212456	BW251433		BW274030	AV991577
									BW162766	BP010309	BW208212	BW245738		BW275770	AV986958
											BW210167	BW237064		BW259531	AV875105
											AV963240	BW122929		BW146132
											AV951163	AV982628		BW273789
											AV976048	BW243344
											AV983240
		>jgi|Cioin2|287065|estExt_fgenesh3_pg.C_chr_02q1196	Cin.3508			BW295218	BW046796
							BW046166
							BW041186
							BW036527
							BW041842
							BW034795
							BW012671
							BW028528
		>jgi|Cioin2|202119|fgenesh3_pm.C_chr_04q000187	Cin.11453	AK112501		BW295555	BW044875	BW329779		BP008639		BW123981	AV958262		AV888122
						BW304949	BW047240					BW254053			AV997791
						BW303761	BW039292								AV999557
							BW051180
							BW040377
							BW051267
							BW030485
							BW054146
							BW041090
							BW052355
							BW045990
		>jgi|Cioin2|220350|fgenesh3_pg.C_chr_09p000559	Cin.1683			BW298757	BW038822
							BW052481
							BW042768
							BW043074
							BW009968
		>jgi|Cioin2|272522|gw1.03p.585.1	Cin.14879	AK174969								BW250121
		>jgi|Cioin2|208025|fgenesh3_kg.C_scaffold_145000004	Cin.15659			BW301447	BW039888			BP016801	AV870012	BW251103	AV996914	BW265162	AV991651
							BW042359						BW087394		AV993285
							BW042535						BW229946
													AV970611
													AV962731
		>jgi|Cioin2|281048|gw1.08q.1832.1
		>jgi|Cioin2|390373|e_gw1.47.182.1
		>jgi|Cioin2|273922|gw1.09p.562.1	Cin.1683			BW298757	BW038822			AV908097
							BW052481
							BW042768
							BW043074
							BW009968
		jgi|Cioin2|287420|estExt_fgenesh3_pg.C_chr_03p0044	Cin.3611	AK174262			BW039725							BW259612	AV969713
														BW272638
	Gbeta(1-4)	>jgi|Cioin2|283613|estExt_fgenesh3_pm.C_chr_07q0002	Cin.5204	AK114926		BW168107	BW031499			BP017585	BW084017	BW235536	BW231226	BW257169	AV996327	BW255284
						BW297562	BW055766				BW075794	BW250078	BW231136	BW256750
							BW056258				AV967753	BW242282
							BW038573					BW238615
							BW026709					BW244751
							BW054937					BW248490
							BW030127					BW117805
							BW028902
							BW034360
							BW032432
							BW056862
	Gbeta 5	>jgi|Cioin2|297548|estExt_fgenesh3_kg.C_chr_04q0198	Cin.10984									BW246820		BW274086
														BW263235
														BW258935
														BW276191
	Ggamma	jgi|Cioin2|225022|fgenesh3_pg.C_scaffold_36000010	Cin.9639	AK112191		BW296028	BW018325			AV908074	BW114508	BW111892	AV838719	BW132939		BW207231
							BW047517			BP010763		BW245490	AV948939	BW142133		BW207499
							BW019907			BW062551		BW237670	AV879104			BW072025
							BW049107			BW188828		BW096961	AV853714			BW071739
																BW071193
		ci0100144696	Cin.15442	AV675864
	RGS proteins	>jgi|Cioin2|373767|e_gw1.02q.804.1	Cin.2539				BW053959		BW158958	BW232102	AV952267	BW115084	AV952566		AV987412			BW346607
							BW042031		BW288130	BW232649								BW448282
									BW285740									BW437110
																		BW487644
		>jgi|Cioin2|219663|fgenesh3_pg.C_chr_08q001290
		>jgi|Cioin2|270109|gw1.03q.816.1	Cin.10115	AK115061		BW298160	BW045274				AV984201	BW253285		BW260400				BW440904
														BW277717				BW505477
														BW271281
														BW258934
		>jgi|Cioin2|267138|gw1.01q.1065.1	Cin.4950			BW303059	BW050166			AV967051		BW244793	AV969347					BW359032
							BW042482					BW233470
							BW036426					BW249417
												BW239132
		>jgi|Cioin2|277281|gw1.09p.647.1
		>jgi|Cioin2|276894|gw1.09p.632.1
		>jgi|Cioin2|277316|gw1.09p.650.1	Cin.4277				BW038722						AV965977	BW130042	AV992564	BW239490
							BW009868						AV855336	BW140017	AV889839	BW071874		BW394977
														BW130037				BW396674
														BW140018				BW430378
		>jgi|Cioin2|383336|e_gw1.09p.422.1	Cin.1139												AV998632
		>jgi|Cioin2|281930|gw1.03q.1304.1	Cin.154									AV884131	BW098705	BW144232		BW239695
												AV884354		BW273460		BW105220
														BW143793
														BW273894
		>jgi|Cioin2|288464|estExt_fgenesh3_pg.C_chr_04q0133
		>jgi|Cioin2|276762|gw1.09p.630.1
		>jgi|Cioin2|277300|gw1.09p.649.1	Cin.2816											BW147627
		>jgi|Cioin2|266718|gw1.09p.420.1	Cin.4120								BW240870			BW272457	AV980950			BW506615
														BW142776
		ci0100153349	Cin.120				BW044711				AV980306			BW139327		BW106599
														BW269165
							BW034566
							BW049098
